# Supplementary material for: Construction and validation of a novel SUMOylation-related lncRNAs signature for predicting the prognosis, tumor immune microenvironment, and therapeutic sensitivity of lung adenocarcinoma
Source: Genes Dis. 2024 May 28;12(2):101338. doi: 10.1016/j.gendis.2024.101338 (PMC11742356; doi:10.1016/j.gendis.2024.101338)
Supplement: Multimedia component 2 [file mmc2.xlsx]

## Sheet: Sheet1
REACTOME_SUMOYLATION
RAD52
CREBBP
TFAP2B
SCMH1
BRCA1
NR1H4
NR1H3
NUP160
PIAS1
TPR
NOP58
NDC1
HDAC7
HIPK2
SP100
TP53BP1
HDAC4
NUP133
RORA
SMC1A
NUP37
TOP2B
NFKB2
PIAS2
SENP1
PGR
NCOA1
SEH1L
TFAP2C
AURKA
DNMT3B
BIRC5
ESR1
HNRNPC
NUP50
AAAS
CBX5
NUP188
DDX17
EP300
L3MBTL2
RANGAP1
NFKBIA
RAE1
STAG2
NUP93
UBE2I
PIAS4
NSMCE4A
SMC3
NUP88
DDX5
PPARGC1A
NUP98
VDR
NUP107
PHC1
NUP155
NR3C1
SUMO1
PARK7
HDAC1
NR5A2
STAG1
SATB2
SENP5
DNMT3A
NUP43
NR2C1
RNF2
RWDD3
NUP153
NUP85
UBA2
THRA
NUP214
HERC2
TRIM28
DNMT1
NR1H2
TOP2A
RARA
PIAS3
PPARG
NUP210
RPA1
PCNA
VHL
PHC2
CDCA8
MDM2
NUP42
NR5A1
TFAP2A
MDC1
NUP54
TDG
NUP58
NCOA2
PML
TP53
CBX8
CBX4
MBD1
SAE1
PARP1
NR1I2
CETN2
UHRF2
CDKN2A
INCENP
THRB
NR3C2
XRCC4
RANBP2
NR4A2
XPC
NUP205
NSMCE2
SEC13
H4C8
CTBP1
SAFB
NUP35
SMC6
SENP2
RNF168
RAD21
HNRNPK
WRN
BMI1
ING2
AR
NSMCE1
SIN3A
CHD3
ZNF131
SP3
RELA
PHC3
CBX2
HIC1
SUZ12
AURKB
NRIP1
NPM1
SATB1
MTA1
FOXL2
SUMO3
NSMCE3
RXRA
PPARA
MITF
SUMO2
POM121
NCOR2
MRTFA
HDAC2
H4C3
H4C11
BLM
TOPORS
H4C16
SMC5
TOP1
DAXX
RING1
TRIM27
NUP62
ZBED1
EID3
ZNF350
IKBKE
IKBKG
H4C15
H4C14
POM121C
H4C12
H4C6
H4C13
H4C9
H4C5
H4C4
PCGF2
H4C1
H4C2
